# Supplementary material for: Risk of Exposure to Coccidioides spp. in the Temblor Special Recreation Management Area (SRMA), Kern County, CA
Source: Microorganisms. 2023 Feb 17;11(2):518. doi: 10.3390/microorganisms11020518 (PMC9964165; doi:10.3390/microorganisms11020518)
Supplement: Supplementary file 1 [file microorganisms-11-00518-s001.zip]

Archive with 1 entries (1 files):
- microorganisms-2207442-supplementary.docx
